# Supplementary material for: Analysis of off-tumour toxicities of T-cell-engaging bispecific antibodies via donor-matched intestinal organoids and tumouroids
Source: Nat Biomed Eng. 2023 Dec 19;8(4):345–60. doi: 10.1038/s41551-023-01156-5 (PMC11087266; doi:10.1038/s41551-023-01156-5)
Supplement: Supplementary file 4 — Source data. [file 41551_2023_1156_MOESM4_ESM.xlsx]

## Sheet: Fig1_tab_b
CEA(hi)	EpCAM
73.7077	68.6465
33.4249	56.1878
73.4075	72.2953
58.1848	53.6399
46.4254	74.1532
65.3471	63.8531
53.7242	69.7822
33.2975	55.8276
53.4562	82.7087
27.7994	28.3019
36.9397	51.1449
29.8693	27.9422
27.9641	37.1966
22.5269	21.6149
24.4283	55.0271
27.3485	73.0161
27.379	37.7584
30.9395	57.1868
68.5035	48.4854
51.8333	12.5073
44.77	41.1892
49.2881	25.8853
63.931	57.1669
77.2647	34.8664
47.3826	24.2465
29.8685	57.7392
66.1507	46.6037
69.7274	48.7129
21.1904	47.0152
56.7217	45.4389
52.1721	53.3418
40.4099	53.1246
38.1569	55.7452
37.4385	57.4997
41.5105	47.3179
50.3465	39.3679
38.7106	28.5096
18.2692	32.4408
41.5283	51.7406
41.7523	54.1883
23.9303	47.7189
56.9623	33.1582
20.9475	31.8369
49.1931	46.028
48.1883	24.6963
53.6306	47.0247
30.845	63.3091
42.9704	45.0532
38.6127	44.0516
58.3392	52.083
36.9633	40.8458
50.8342	70.3149
	28.3847
	34.5632
	50.0489
	57.6127
	53.866
	64.1975
	40.99

## Sheet: Fig1_tab_f
	Untreated			DP47 0.1ug TCB			DP47 1ug TCB			DP47 10ug TCB			CEA(lo) 0.1 TCB			CEA(lo) 1ug TCB			CEA(lo) 10ug TCB			CEA(hi) 0.1 TCB			CEA(hi) 1ug TCB			CEA(hi) 10ug TCB			EpCAM 0.1ug TCB			EpCAM 1ug TCB			EpCAM 10ug TCB
0	348.4	348.3	326	351.8	351.2	353.9	322.5	354.6	353.3	310.6	333.1	335.2	355.3	341.8	350.5	340.1	336.8	344.7	333.3	352.4	364.7	343.1	349.4	347	331.6	346.1	352.8	355.3	356.8	361.1	322.2	336.1	349.6	360.9	306	369.4	352.6	350.3	333
24	394.2	363.9	346.8	393.7	390	403.4	341.4	483.4	446.6	346.8	363.1	366.1	427.3	411	412.6	417.9	371.8	397.5	396.9	395.5	347.4	373.1	420.2	449.4	380	473.4	464.1	468.4	446.2	456.4	414.8	417	468.9	456.1	454	512.8	421.4	516.4	440.2
48	440.9	385.2	421.8	463.2	356.6	460	351	427.9	455	373.8	368	391.8	497.9	504.9	499.2	393.9	489.8	577.2	601.5	664	513	584.7	510.5	548.5	1114	1476	1280	1542	1220	1237	1150	1347	1736	1733	1086	1717	1633	1777	1235
72	487.8	408.7	457.4	538.9	398.7	569.1	355.3	431.6	585.9	372.6	356.3	444	644.4	702.4	698.3	620.9	1107	1059	1219	1316	770	759.6	763.9	1006	1076	1811	1613	1833	2047	1459	959.6	1015	1285	1468	650.7	1457	1445	1357	1431
