# Supplementary material for: Analysis of off-tumour toxicities of T-cell-engaging bispecific antibodies via donor-matched intestinal organoids and tumouroids
Source: Nat Biomed Eng. 2023 Dec 19;8(4):345–60. doi: 10.1038/s41551-023-01156-5 (PMC11087266; doi:10.1038/s41551-023-01156-5)
Supplement: Supplementary file 5 — Source data. [file 41551_2023_1156_MOESM5_ESM.xlsx]

## Sheet: Fig2_tab_g
	Dp47 ifny			CEA(lo)			CEA(hi)			EpCAM			Dp47 il2			CEA(lo)			CEA(hi)			EpCAM			Dp47 il4			CEA(lo)			CEA(hi)			EpCAM			Dp47 il6			CEA(lo)			CEA(hi)			EpCAM			Dp47 il8
10	8.61148e-05	8.61e-05	8.61e-05	0.000162	0	8.61e-05	0.000319	0.000243	0.000765	0.000319	0.000162	0.000395	0.00051	0.000673	0.000163	0.000847	0.000847	0.00152	0.001683	0.00102	0.003995	0.003506	0.005449	0.006882	0.007087	0.013386	0.013386	0.007087	0.019685	0.007087	0.013386	0.007087	0.022835	0.010236	0.013386	0.013386	0	0.000758	0.000119	0.000173	0.000233	0.000119	0.000758	0.000233	0.000758	0.001507	0.00168	0.00223	0.001945
1	8.61148e-05	0.000162	8.61e-05	8.61e-05	8.61e-05	8.61e-05	0.000162	0.000243	0.000162	0.000395	8.61e-05	0.000319	0.00051	0.00051	0.000337	0.001183	0.001183	0.000337	0.00152	0.001856	0.001183	0.004961	0.00152	0.008304	0.013386	0.007087	0.007087	0.007087	0.007087	0.007087	0	0.007087	0.013386	0.013386	0	0.013386	0	0	0	0.000233	0.000119	0.000119	0.000342	0.000758	0.000342	0.00114	0.000233	0.001938	0.00184
0.1	8.61148e-05	8.61e-05	8.61e-05	0	0.000162	0.000127	0.000162	0.000162	0.000243	0.000162	0.000203	0.000431	0.00051	0.001183	0.00051	0.001183	0.00051	0.001183	0.001183	0.000847	0.00152	0.002356	0.002182	0.008619	0.013386	0.007087	0.003937	0.010236	0	0.022835	0.013386	0.007087	0.013386	0.007087	0.019685	0.025197	0.000119	5.95e-05	-6.4e-05	0.000119	0	0.000119	0.000119	0.000119	0.000451	0.000555	0.000501	0.001591	0.005738
10	8.61148e-05	8.61e-05	0.000162	0.000542	0.000836	0.000618	0.007487	0.007087	0.01503	0.00736	0.008617	0.007608	0.000847	0	0.002182	0.007989	0.010486	0.003506	0.183776	0.130022	0.133908	0.241688	0.189247	0.391162	0.019685	0.025197	0.019685	0.025197	0.03622	0.019685	0.088189	0.070866	0.118898	0.132283	0.13622	0.126772	0.000233	0.000119	0.000555	0.002022	0.002835	0.001046	0.015662	0.009715	0.016673	0.025476	0.021947	0.031285	0.022447
1	8.61148e-05	0.000162	0.000243	0.001119	0.000978	0.001292	0.008282	0.008586	0.00892	0.009614	0.008095	0.012963	0.00152	0.00152	0.00102	0.002844	0.004157	0.00609	0.060962	0.115487	0.130152	0.398467	0.063676	0.415542	0.025197	0.025197	0.019685	0.019685	0.031496	0.028346	0.066142	0.084252	0.09685	0.13622	0.075591	0.143307	0.000119	0.000342	0.000342	0.00114	0.001769	0.001323	0.010235	0.013724	0.016589	0.023617	0.008565	0.026879	0.030287
0.1	0.000162098	0.000162	0.000243	0.001013	0.000765	0.001261	0.002482	0.002416	0.002214	0.012725	0.011686	0.016377	0.00152	0.001357	0.001357	0.004157	0.003669	0.00432	0.007989	0.007675	0.018671	0.252326	0.164367	0.634098	0.025197	0.022835	0.019685	0.041732	0.028346	0.031496	0.03622	0.041732	0.047244	0.12126	0.09685	0.128346	0.000451	0.000451	5.95e-05	0.001418	0.000758	0.000659	0.002354	0.001769	0.002756	0.020257	0.011975	0.029654	0.069491
10	0.000395115	0.000243	0.000319	0.002811	0.005344	0.001469	0.170178	0.118798	0.190724	0.134243	0.164768	0.073734	0.003181	0.002019	0.006253	0.028896	0.031197	0.005449	0.550612	0.333749	0.395775	0.488532	0.34163	0.546519	0.031496	0.025197	0.041732	0.061417	0.079528	0.025197	0.371654	0.281102	0.423622	0.514173	0.585827	0.329921	0.000857	0.001234	0.000952	0.030418	0.022611	0.011796	0.14276	0.142309	0.141471	0.310377	0.316904	0.087902	0.134367
1	0.000243148	0.000243	0.000243	0.001844	0.001398	0.001981	0.138685	0.129243	0.139085	0.107081	0.096438	0.260457	0.003832	0.002356	0.003181	0.013091	0.009867	0.016272	0.189128	0.367889	0.347231	0.915374	0.076875	0.980569	0.03622	0.031496	0.03622	0.041732	0.047244	0.051969	0.292913	0.322835	0.344882	0.386614	0.277953	0.531496	0.000451	0.00114	0.001769	0.014473	0.015692	0.01138	0.142988	0.165684	0.170194	0.14735	0.070743	0.193638	0.164257
0.1	0.000395115	0.000162	0.000243	0.00119	0.000978	0.001743	0.005906	0.00619	0.005815	0.246709	0.181332	0.148295	0.003181	0.002844	0.003018	0.008304	0.009867	0.009238	0.016272	0.016728	0.034052	0.495316	0.354114	1	0.041732	0.041732	0.03622	0.056693	0.047244	0.061417	0.066142	0.073228	0.068504	0.414961	0.384252	0.306299	0.000659	0.001234	0.000451	0.002676	0.004525	0.005472	0.01882	0.022026	0.00913	0.260163	0.169227	0.063199	0.246239
10	0.000430574	0.000319	0.000355	0.022815	0.023449	0.005405	0.838788	0.767196	0.262751		1	0.325818	0.005449	0.003832	0.008141	0.059605	0.050009	0.011561	0.541493	0.308349	0.277412	0.20401	0.142798	0.413219	0.047244	0.031496	0.047244	0.171654	0.132283	0.061417	0.668504	0.587402	0.605512	0.770079	1	0.448819	0.000758	0.001462	0.000952	0.162982	0.079412	0.100913	0.337181	0.457395	0.424895	0.822981	0.903949	0.170011	0.102092
1	0.00035459	0.000319	0.000395	0.005	0.005061	0.009219	0.881886	0.783523		0.533739	0.724615	0.272508	0.004809	0.004157	0.004483	0.019854	0.018074	0.026584	0.187217	0.329429	0.320029	0.768516	0.058791	0.601696	0.044094	0.03937	0.051969	0.070866	0.109449	0.09685	0.661417	0.648031	0.899213	0.96063	0.770079	0.275591	0.000758	0.001507	0.002597	0.094152	0.110836	0.043731	0.498468	0.558565	0.689192	1	0.641011	0.064786	0.129553
0.1	0.000471098	0.000243	0.000395	0.000618	0.001743	0.001606	0.018358	0.021083	0.007178	0.394132	0.410048	0.593493	0.007197	0.004483	0.005927	0.007675	0.018074	0.012787	0.025716	0.022948	0.026584	0.33591	0.21556	0.769645	0.061417	0.049606	0.041732	0.070866	0.088189	0.066142	0.12126	0.132283	0.104724	0.628346	0.459843	0.598425	0.000952	0.001279	0.000758	0.004015	0.011499	0.015831	0.131227	0.146334	0.016644	0.301683	0.2258	0.354965	0.109431
[truncated: 47 more columns]

## Sheet: Fig2_a
Over time
CD8
		DP47		EpCAM		CEACAM5		CEA
0h		9708	9884	9708	9884	9708	9884	9708	9884
5h		9708	9884	9180	9254	10125	10084	10689	10798
24h		8430	8548	3655	3603	5731	5709	8298	8430
48h		8380	8184	4434	4361	6138	6221	8347	8380
72h		8565	8684	5965	6115	6720	6971	9347	9611
CD4
		DP47		EpCAM		CEACAM5		CEA
0h		8497	8314	8497	8314	8497	8314	8497	8314
5h		8497	8314	8633	8616	8876	8876	9497	9421
24h		7807	7884	4466	4601	6342	6416	8548	8616
48h		7807	7853	4626	4401	6503	6440	8413	8531
72h		8413	8823	7463	7581	8009	7611	8380	8233
Over concentrations
CD8
		DP47		EpCAM		CEACAM5		CEA
0.1		8497	8464	7039	7405	8056	8104	9478	9254
1		8684	8701	4643	4558	6245	6138	8805	8876
10		8430	8548	3661	3603	5731	5764	8430	8298
CD4
		DP47		EpCAM		CEACAM5		CEA
0.1		7822	7746	7305	7039	7807	8056	8770	9036
1		7900	8056	5677	5742	6931	6985	8719	8667
10		7807	7884	4466	4601	6342	6416	8616	8548

## Sheet: Fig2_b
Over time
CD8
		DP47		EpCAM		CEACAM5		CEA
0h		0.43	0.34	0.43	0.34	0.43	0.34	0.43	0.34
5h		0.43	0.34	15.9	15.8	5.5	6.55	6.09	5.44
24h		0.55	0.51	15.8	16.6	16.8	16.1	6.65	7.79
48h		0.24	0.36	7.56	6.39	12.8	13.3	6.39	6.58
72h		0.2	0.3	3.54	4.25	8.89	7.82	6.96	6.49
CD4
		DP47		EpCAM		CEACAM5		CEA
0h		1.28	1.11	1.28	1.11	1.28	1.11	1.28	1.11
5h		1.28	1.11	4.11	3.93	2.71	2.93	2.47	2.58
24h		0.32	0.23	16.6	16.4	13.1	14.6	4.13	2.83
48h		0	0.1	9.43	11	11.5	11.5	2.85	2.91
72h		0.1	0.049	4.58	5.49	13	14.9	5.79	4.81
Over concentrations
CD8
		DP47		EpCAM		CEACAM5		CEA
0.1		1.69	2.95	12.1	14.3	7.72	8.11	5.51	5.88
1		0.37	0.29	16.6	18	14.3	15.3	7.58	6.26
10		0.55	0.51	15.8	16.7	15.8	16.8	6.65	7.79
CD4
		DP47		EpCAM		CEACAM5		CEA
0.1		1.83	1.63	10.3	9.98	2.86	3.23	1.54	1.26
1		0.3	0.23	14.1	15.1	13.6	11.5	2.23	2.65
10		0.32	0.23	16.6	16.4	14.6	13.1	4.13	2.83

## Sheet: Fig2_c
Over time
CD8
		DP47		EpCAM		CEACAM5		CEA
0h		0.83	1.34	0.83	1.34	0.83	1.34	0.83	1.34
5h		0.83	1.34	2.4	2.26	1.43	1.89	1.57	1.52
24h		0.14	0.17	15.6	12.6	14.3	14.4	3.44	3.77
48h		0.16	0.21	9.3	8.85	17.3	16.8	7.39	8.1
72h		0.066	0.059	3.82	4.16	9.04	8.92	6.8	7.18
CD4
		DP47		EpCAM		CEACAM5		CEA
0h		0.83	1.34	0.83	1.34	0.83	1.34	0.83	1.34
5h		0.83	1.34	2.4	2.26	1.43	1.89	1.57	1.52
24h		0.7	0.28	7.83	11	4.16	4.05	0.78	0.98
48h		0.11	0.01	7.05	6.85	7.52	6.75	1.26	1.47
72h		0	0.097	5.85	5.39	6.26	7.9	1.33	0.9
Over concentrations
CD8
		DP47		EpCAM		CEACAM5		CEA
0.1		1.98	3.07	13.4	14	4.33	5	3.14	2.62
1		0.37	0.19	15.8	18.2	13.1	14.5	4.54	3.95
10		0.14	0.17	15.6	12.7	14.1	14.3	3.44	3.77
CD4
		DP47		EpCAM		CEACAM5		CEA
0.1		1.01	0.85	4.59	5.68	0.79	0.79	0.73	0.44
1		1.04	0.31	7.22	6.51	3.94	4.11	0.72	0.56
10		0.7	0.28	11	7.84	4.16	4.05	0.98	0.78

## Sheet: Fig2_d
Over time
CD8
		DP47		EpCAM		CEACAM5		CEA
0h		5404	5664	5404	5664	5404	5664	5404	5664
5h		5404	5664	5812	5862	6267	6093	6703	6616
24h		5050	5029	17006	16420	13450	13606	8281	8658
48h		4731	4566	23261	23316	22662	21666	10602	11020
72h		4862	4997	32253	32099	23876	25824	14686	15491
CD4
		DP47		EpCAM		CEACAM5		CEA
0h		4.83	4.43	4.83	4.43	4.83	4.43	4.83	4.43
5h		4.83	4.43	6.21	5.32	5.57	5.23	5.32	5.54
24h		4.51	5.04	38	39.8	25	24.4	12.5	11.6
48h		3.86	3.28	62.2	61.3	47.1	47.4	13.5	13.5
72h		2.53	2.68	93.7	93.8	67.3	71.5	20.9	18
Over concentrations
CD8
		DP47		EpCAM		CEACAM5		CEA
0.1		4389	4547	25277	25641	16458	17490	7680	7158
1		4965	4741	26259	26384	21975	23427	12018	10723
10		4997	4862	32099	32253	25824	23876	15491	14686
CD4
		DP47		EpCAM		CEACAM5		CEA
0.1		2.85	1.93	80.1	80.4	17.2	18.7	5.74	5.33
1		2.6	2.68	77.6	75.8	65.1	65.4	11.3	10.5
10		2.68	2.53	93.7	93.8	71.5	67.3	18	20.9

## Sheet: Fig2_e
Over time
CD8
		DP47		EpCAM		CEACAM5		CEA
0h		0.67	0.7	0.67	0.7	0.67	0.7	0.67	0.7
5h		0.67	0.7	1.65	1.36	1.12	0.84	0.98	1.43
24h		0.62	0.79	5.41	1.66	0.6	1.05	0.24	0.37
48h		0.28	0.28	6.09	6.32	6.22	5.56	2.96	3.57
72h		0.85	1.36	47.9	49.2	30.6	32	25.1	26.7
CD4
		DP47		EpCAM		CEACAM5		CEA
0h		2.65	2.36	2.65	2.36	2.65	2.36	2.65	2.36
5h		2.65	2.36	3.58	3.57	2.07	2.28	2.4	2.7
24h		1.65	1.02	9.64	3.01	2.08	2.27	1.61	0.78
48h		0.15	0.44	11.9	13.1	10.9	10.4	2.65	2.48
72h		0.78	1.12	61.9	62.8	43.5	39.1	13.6	13.2
Over concentrations
CD8
		DP47		EpCAM		CEACAM5		CEA
0.1		1.44	0.54	38.2	38.5	25.1	26.6	10.2	8.48
1		2.01	1.52	32.4	34.1	30.5	32.3	18.4	16.8
10		1.36	0.85	49.2	47.9	32	30.6	26.7	25.1
CD4
		DP47		EpCAM		CEACAM5		CEA
0.1		0.76	0.45	43.4	44.6	12.5	12.3	3.2	3.61
1		1.97	0.6	41.3	42.4	37.6	38.1	7.66	8.26
10		1.12	0.78	61.9	62.8	39.1	43.5	13.6	13.2
