# Supplementary material for: Analysis of off-tumour toxicities of T-cell-engaging bispecific antibodies via donor-matched intestinal organoids and tumouroids
Source: Nat Biomed Eng. 2023 Dec 19;8(4):345–60. doi: 10.1038/s41551-023-01156-5 (PMC11087266; doi:10.1038/s41551-023-01156-5)
Supplement: Supplementary file 6 — Source data. [file 41551_2023_1156_MOESM6_ESM.xlsx]

## Sheet: Fig3_d
CD8	Zone 4		Zone 3		Zone 2		Zone 1
0	3.22772		3.70297		0.372093		0.0517241
24	4.8805		4.51572		3.23077		0.271605
48	5.4966		3.04762		12.25		5.47126
72	3.9661		4.0339		18.8214		10.129
CD4	Zone 4		Zone 3		Zone 2		Zone 1
0	3.50495		4.55445		0.44186		0.0862069
24	2.50314		2.45283		1.19231		0.0740741
48	5.07483		3.21088		10.4833		4.73563
72	9.35593		8.61017		14.1786		8.3871
