# Supplementary material for: Analysis of off-tumour toxicities of T-cell-engaging bispecific antibodies via donor-matched intestinal organoids and tumouroids
Source: Nat Biomed Eng. 2023 Dec 19;8(4):345–60. doi: 10.1038/s41551-023-01156-5 (PMC11087266; doi:10.1038/s41551-023-01156-5)
Supplement: Supplementary file 7 — Source data. [file 41551_2023_1156_MOESM7_ESM.xlsx]

## Sheet: Fig4_tab_a
Donor 12 Org CEACAM5		Donor 12 Tum CEACAM5		Donor 12 Org EpCAM		Donor 12 Tum EpCAM
9.25373		12.5864		52.4085		85.2243
18.6624		12.4266		44.5933		80.4838
11.9423		1.41877		54.9688		81.1616
20.0628		7.21911		59.616		69.568
0.915573		0.909792		57.6294		75.7001
9.93418		1.88388		49.2491		78.7889
6.14317		12.5273		70.3494		65.6015
6.58854		15.2722		79.6401		74.0133
3.81384		11.3641		70.0563		73.4699
10.0989		24.2543		60.6995		70.5691
13.6779		0.003613		62.3621		75.4849
14.9803		23.0172		58.6167		69.8123
19.6238		39.6894		68.937		78.6228
15.6781		25.0278		59.6442		63.6065
13.1273		4.06509		69.6193		69.0586
0.050616		0.406839		56.4181		80.3433
16.1979		8.64234		65.5147		69.208
24.5859		4.08599		68.8527		73.0652
13.1806		7.93969		58.5725		75.7434
7.22719		13.5215		48.3361		78.1842
2.46784		1.33167		67.1893		77.2843
20.0132		14.6924		67.7094		71.0943
5.54692		4.2799		46.4898		85.4385
10.8214		1.74918		60.3004		79.9692
2.16346		28.0654		50.9751		74.5308
1.48023		8.86321		63.8957		76.5478
0.293133		8.49291		59.7314		73.0531
1.98466		13.7693		50.5514		79.7608
15.206		23.6796		64.7596		86.1525
3.43855		1.80241		63.6428		78.163
2.72328		2.44363		61.1668		70.4218
1.70645		22.0599		70.2414		79.0151
10.5825		18.5647		72.0389		83.3452
1.11344		26.2501		64.0028		77.1033
2.03914		27.5253		56.8299		67.9738
4.95891		3.79528		76.5692		65.4261
4.19052		14.7608		55.2886		77.7526
1.25196		5.43558		79.8595		78.5293
2.60872		20.4053		66.0749		82.759
0.378924		22.519		67.3962		79.437
0.034593		30.335		71.207		84.6684
0.004092		8.17031		73.3221		70.7378
2.6731		16.5554		66.5538		71.6759
0		6.08857		60.42		73.0547
0.445551		0.299705		69.2774		72.6702
0.00372		32.7047		69.9246		75.4552
2.57127		24.4276		59.2714		82.3803
0.632341		14.1868		66.5438		83.261
0.792168		0.016536		66.6647		73.795
0		0		69.2973		79.7417
3.00336		1.64278		59.2038		77.5824
13.3757		5.54215		81.4562		73.1658
4.40365		9.28018		71.9499		82.2263
19.7264		21.6424		38.4744		82.2685
11.2205		13.3675		46.2316		87.2638
19.0229		23.9018		69.5887		62.6678
3.83227		6.68715		61.8728		69.6477
14.3422		10.4416		70.7594		68.0755
8.89436		9.45327		71.4124		76.0176
16.3496		17.4673		55.4031		85.2862
18.8613		9.10592				77.3917
4.12182		2.94925				74.9772
7.82669		10.1849				88.9194
2.41008		14.2899				82.7105
1.02756		1.20147				76.0829
1.80967		4.19564				75.7724
1.05383		19.3583				77.9281
2.17897		7.52547				74.3644
		22.1004				80.0892
		0				88.1655
		4.16512				83.5668
		22.1444				75.9198
		6.46887				72.1951
		0.862219				71.1368
		10.5447				70.6391
		14.1426				77.5865
						69.7364
						82.7389
						81.7656
						78.9031
						68.8619
						61.8582
						74.9151
						73.3305
						74.7808

## Sheet: Fig4_tab_c
	panCK+ Epithel EpCAM						Casp+ Epithel EpCAM						panCK+ Epithel CEACAM5						Casp+ Epithel CEACAM5						panCK+ Epithel DP47						Casp+ Epithel DP47
0h	90.0588	83.7285	91.7539				9.9412	16.2715	8.25144
24h	82.7669	90.1937	79.735				17.2331	9.80851	20.265
48h	10.6138	17.2265	16.7951	17.9532			89.3862	82.7735	83.2049	82.0468
72h	4.80692	5.10313					95.1975	94.8969
0h	96.2018	95.4109	95.0773				3.8064	4.58909	4.92268
24h	89.9758	87.0751	84.2907				10.0243	12.9249	15.712
48h	41.2424	30.4358	33.1238				58.7668	69.5642	66.8762
72h	21.4668	12.4733	2.86228				78.5363	87.5243	97.1541
0h													84.4878	84.3628					15.5101	15.6372
24h													85.2013	85.0933	86.3067				14.8034	14.9067	13.6933
48h													57.998	57.013					42.002	42.987
72h													22.1074	18.5133	26.6614	14.8195			77.9006	81.49	73.3386	85.1805
0h													89.2811	87.6561	94.5271				10.7221	12.3439	5.47291
24h													92.0201	90.8328	86.1166				7.97987	9.16725	13.8834
48h													74.2696	76.5077					25.7304	23.4938
72h													32.782	56.2469	63.0044	32.7448	63.1333		67.218	43.7519	37.0356	67.2513	36.8688
0h																									86.4167	90.8671					13.5833	9.1329
24h																									88.3342	92.812	92.9404				11.6642	7.18643	7.05958
48h																									88.1479	94.0453	90.4998	92.953			11.8521	5.95465	9.4943	7.03641
72h																									87.1535	85.3971					12.8465	14.6029
0h																									94.2122	96.2814					5.78512	3.71861
24h																									93.3158	92.9169	93.2267				6.68418	7.08311	6.77335
48h																									91.0957	92.988	94.1065				8.90433	7.01444	5.89351
72h																									89.83	87.3837	83.3772				10.1654	12.6163	16.6228

## Sheet: Fig4_tab_d
	EpCAM Orgs 0h	EpCAM Orgs 24h	EpCAM Orgs 48h	EpCAM Orgs 72h	EpCAM Tums 0h	EpCAM Tums 24h	EpCAM Tums 48h	EpCAM Tums 72h	CEACAM5 Orgs 0h	CEACAM5 Orgs 24h	CEACAM5 Orgs 48h	CEACAM5 Orgs 72h	CEACAM5 Tums 0h	CEACAM5 Tums 24h	CEACAM5 Tums 48h	CEACAM5 Tums 72h	DP47 Orgs 0h	DP47 Orgs 24h	DP47 Orgs 48h	DP47 Orgs 72h	DP47 Tums 0h	DP47 Tums 24h	DP47 Tums 48h	DP47 Tums 72h
CD8 Zone 4	3.22772	4.8805	5.4966	3.9661	4.76471	6.55238	6.86842	9.30275	6.33962	3.65625	3.64706	2.80874	8.85714	3.37805	2.53211	3.26633	3.23288	4.00995	2.99083	2.37037	6.63366	4.0411	4.21311	2.61818
CD8 Zone 3	3.70297	4.51572	3.04762	4.0339	6.13235	5.98095	4.84211	8.82569	8.33962	4.25	3.56863	2.61202	7.71429	3.41463	2.97248	3.59799	3.45205	4.20896	3.30275	3.6	4.9505	3.54795	3.63934	2.24242
CD8 Zone 2	0.372093	3.23077	12.25	18.8214	0.507692	2.55172	7.40476	13.4231	2	2.67797	5.6	7.10989	0.514851	1.65333	1.82353	2.04762	0.0625	0.615385	1.02041	1.48889	0.204545	0.222222	0.169811	0.263158
CD8 Zone 1	0.0517241	0.271605	5.47126	10.129	0.028169	0.170213	1.61765	4.84211	0.491228	0.405797	2	2.6413	0.0105263	0.0786517	0.37931	1.02609	0.0243902	0.181818	0.7	0.377778	0	0.0361446	0	0.213483
CD4 Zone 4	3.50495	2.50314	5.07483	9.35593	5.98529	6.38095	6.73684	8.36697	6.71698	5.70312	3.96078	0.797814	12.2347	4.18293	3.74312	2.01005	3.61644	5.64179	3.13761	2.93333	7.14851	5.78082	4.68852	3.70909
CD4 Zone 3	4.55445	2.45283	3.21088	8.61017	6.86765	5.54286	5.92105	8.12844	8.71698	4.75	3.52941	0.765027	9.68367	4.09756	3.22936	1.8392	3.86301	5.91045	2.99083	3.21481	5.54455	3.89041	3.78689	2.59394
CD4 Zone 2	0.44186	1.19231	10.4833	14.1786	0.292308	2.18966	9.5	17.2885	1.12245	2.0339	5.04	5.78022	0.475248	0.906667	2.03922	3.55046	0.25	0.813187	0.461538	0.660377	0.113636	0.222222	0.205882	0.118421
CD4 Zone 1	0.0862069	0.0740741	4.73563	8.3871	0.0422535	0.191489	3	7.80702	0.105263	0.26087	1.53846	2.53261	0.0105263	0.0449438	0.241379	0.852174	0.0425532	0.1	0.316667	0.0909091	0.0196078	0.0350877	0	0.011236
