# Supplementary material for: Analysis of off-tumour toxicities of T-cell-engaging bispecific antibodies via donor-matched intestinal organoids and tumouroids
Source: Nat Biomed Eng. 2023 Dec 19;8(4):345–60. doi: 10.1038/s41551-023-01156-5 (PMC11087266; doi:10.1038/s41551-023-01156-5)
Supplement: Supplementary file 8 — Source data. [file 41551_2023_1156_MOESM8_ESM.xlsx]

## Sheet: Fig5_tab_b
	Donor 29		Donor 5		Donor 31		Donor 25		Donor 3		Donor 9		Donor 32		Donor 10		Donor 38		Donor 40		Donor 8		Donor 30		Donor 33		Donor 13
0 hours	0.957009		0.925907		0.971701		1.01322		0.979408		0.919705		0.93609		1.02409		0.914231		0.981654		0.978255		0.917158		1.0008		0.994337
24 hours	1.13995		1.17559		1.15255		1.20433		1.52132		1.29955		1.30892		1.2682		1.13641		0.973589		1.3232		1.2943		1.04789		1.751
48 hours	1.26994		1.26376		1.12977		1.49021		1.78242		1.39035		1.5373		1.77766		2.05308		1.98038		1.79284		2.07069		2.64144		2.73207
0 hours	1.01307		0.990245		1.03768		1.03014		0.97996		0.976137		0.986944		0.97281		0.987726		1.05589		1.0241		0.846518		0.991164		1.02511
24 hours	1.33198		1.2307		1.33353		1.35157		1.3114		1.26951		1.53128		1.23928		1.15446		1.06728		1.45975		1.24688		1.07732		1.70955
48 hours	1.24619		1.26446		1.45505		1.47596		1.5225		1.57631		1.61527		1.88545		1.90617		1.9851		2.02192		2.01342		2.66513		2.9781
0 hours	1.04423		1.02361		0.99062		1.00093		1.01737		0.992693		0.982431		0.975822		0.974138		1.04094		0.976401		0.874741		0.989662		1.05087
24 hours	1.21943		1.15104		1.10949		1.22067		1.19716		1.32032		1.22199		1.13065		1.06833		1.05606		1.17556		0.913774		1.18122		1.23936
48 hours	1.106		1.16288		1.13765		1.231		1.24513		1.17707		1.30198		1.56187		1.44426		1.23351		1.59096		1.05029		1.39249		1.59863

## Sheet: Fig5_tab_d_CEA
CEA expression
Donor 8		Donor 10		Donor 29		Donor 40		Donor 3		Donor 5		Donor 9		Donor 30		Donor 13		Donor 38		Donor 25		Donor 31		Donor 32		Donor 33
17.9704		40.5063		6.77114		46.1434		11.973		11.4961		5.71155		24.5537		71.4435		38.4291		0.760923		8.95212		1.8664		49.4118
32.454		20.2525		3.65666		39.3134		9.84984		4.3991		9.33501		20.5665		46.889		23.7592		4.2702		10.1301		2.1761		67.5391
9.26659		38.6684		3.97723		21.9095		8.16467		1.53403		17.6657		26.7936		66.3754		31.4175		3.08026				6.65962		46.9172
15.3918		51.5684		4.6087		11.0822		15.4404		3.28515		0.807868		10.7393		39.0761		24.8874		9.61568		2.11516		0.45904		55.7295
17.5937		40.7353		28.6034		30.8071		0.561056		9.33165		2.40047		8.99439		12.1228		34.0931		1.68228				0.400845		46.1451
26.1459		18.1139		14.6001				0.082718		5.27645		5.6158		17.6645		53.4846		20.4898		0.535254		0.469944		0.013173		28.8754
22.3848		28.6006		3.06173		58.9238		13.093		4.73077		4.9213		3.57552		50.571		52.4184		5.20085				0		51.2141
45.2899		28.7038		15.2489		45.6296		0.171796		0.814886		4.41044		60.7162		60.798		45.1396		13.0442		6.58847		0.003523		66.6408
20.0903		14.327		4.53123		30.4233		3.92037		6.76494		10.1026		17.8454		67.3637		22.7205		3.04433		22.9561		0.067249		47.1887
45.0547		8.36682				19.9341		17.7979		0.337874		21.1204		23.1187		54.065		32.5852		0.583498		9.77413		0.002084		23.287
14.3607		69.4248		13.0037				10.0147		4.62802		18.6405		43.5281		41.5952		33.5328		1.53002		0.374185		0.002945		47.5908
28.4429		49.0853		12.8807				14.7086		1.12989		2.08873		17.7446		58.5401		29.3807		0.732201		2.76029		0.015189		36.7233
20.3335		8.29809		14.8801		6.07919		1.2721		0.023867		3.4237		39.0598		68.419		47.054		4.10758		13.0609		0.003039		47.6055
1.80848		1.33248				36.2205		7.16432		0.311835		1.77599		12.108		56.976		45.4467		0.160243		4.44983		0.007325		10.4943
13.878		26.2384		18.5087		30.398		2.49962		2.1972		4.07864		38.6495		66.4515		64.9964		0.048873		28.7528		0		40.9172
28.4993		47.5988		9.52422		28.3822		4.93809		1.30968		13.7426		25.6012		54.4574		0		1.42327		20.4074		0.011185		64.2169
3.1716		31.1769		13.9326		31.3941		5.12499		4.03998		2.94628		34.586		27.8462		53.9366		1.36361				0.019817		45.0617
10.4674		51.6363		18.4881		56.4666		5.96198		2.98164		6.83681		63.3494		65.802		40.4472		0.248468		9.82456		0.68548		51.8196
50.7811		21.7784				21.6985		0.163367		0.635624		20.7196		2.25035		45.7742		28.9894		1.23149		1.28007		0.213399		19.369
37.9356		42.7722		19.052		22.1789		25.1121		0.11756		0.780923		17.7325		56.5699		26.7158		3.93536		9.57631		0.000827		52.6831
33.9152		48.2308		9.95327		66.0835		3.7891		2.63062		3.538		31.8449		61.7208		32.8802		0.695408		5.92007		0.006284		35.1409
22.0278		11.5164		7.85642		45.342				0.881475		11.7605		50.6343		50.4072		51.0547		3.56454		27.8413		1.08073		44.9955
22.4675		14.5681		7.98459		45.4509				3.44873		2.37913		27.0056		75.2032		58.2725		1.02407				0.004449		53.4899
1.10925		8.40542		5.42535		0.08909				0.735562		10.9203		31.5628		46.7508		45.3996		5.24711		31.4302		1.94372		48.2473
18.4857		10.7355		8.75215		40.6927				0.468919		0.714028		43.485		67.7073		1.04216		0.6562		3.88688		0.001052		71.2581
15.0914		29.6971		6.85397		58.0811				7.45798		1.83787		26.5632		45.1871		31.0767		0.729691		0.237315		0.006567		66.4614
19.3398		42.6878		3.9871		60.8281				2.26737				43.4131		70.461		59.5023		0.552877		5.95891		0		14.0159
40.4875		10.1696		16.0679		50.6608				4.81596				51.5332		36.5744		21.2709		19.4344		13.1394		0.053355		72.2255
7.43542		43.7197		9.77161		34.8745				9.60841				22.5225		28.5431		23.9433		1.46578		13.1		0.013995		47.1859
47.0406		35.7362		3.32757		18.5324				0.522191				25.9144		51.317		3.255		2.19969		3.7584		0.058737		36.9932
10.4254		58.4192		1.84392		40.3245				0.00614				40.7142		19.4104		38.7486		4.8968		1.80168		1.68376		35.6752
20.0903		21.1709		2.55385		48.4827				0.902831				63.0416		70.3025		39.9882		2.30126		3.45614		0.221766		30.4696
15.7515		14.8148		3.2905		28.5219				2.66882				61.5117		51.0012		28.9168		2.35805		2.00976		0		33.8579
15.776		21.9708				11.22				0.767895				30.5298		12.1179		67.4701		9.31536		0.8238		0.023377		51.2445
23.5706		16.4696		23.3038		56.0964				2.94835				24.9155		10.7316		42.6838		5.65905				0.049914		52.7897
10.5531		40.5518		5.0224		42.3825				2.21508				45.197		25.7034		16.9888		9.70802		4.26176		0		33.3739
32.4555		27.8027		4.69226		34.9552				2.25362				28.6809		74.5098		52.8197		1.94675		3.46326		0.077358		44.7828
23.8483		2.84368		8.46325		24.3359				9.3274				55.5106		21.0271		47.5186		0.021235		0.865364		0.246015		57.4547
33.8816		33.1393		15.3259		48.4553				1.92752				20.0781		45.6351		7.1015		5.54113		7.44176		6.96543		36.7508
17.9919		14.3922		0.413498		54.3119				2.82446				21.576		23.3544		0.335854		3.45117		17.6263		0.319079		60.8175
22.6645		29.4505		12.6367		54.2288				5.45172				16.6505		44.9241		47.6706		5.11894		0.977368		4.81596		50.5838
28.9479		39.1135		26.5638		70.0659				3.87342				38.92		36.549		20.5459		3.27349		3.21312		9.60841		49.9435
20.8645		24.0275		9.51795		59.3976				8.91457				37.4542		6.88832		40.7115		7.09011		1.19934		0.522191		52.1082
11.1578		33.5263		0.079129		51.6757				0.862238				55.8547		12.7952		39.9523		6.77745		6.65589		0.00614		45.5183
15.8198		73.6941		16.0225		30.3984				3.48732				59.5735		28.8603		32.3758		4.52034		26.1237		0.902831		66.2067
20.8846		7.07148		4.52907		51.5492				8.91188				47.8347		48.0714		42.0727		1.99326		21.2675		2.66882		14.498
8.23581		0.118933		6.7782		46.4065				2.18912				31.0318		53.5509		27.8455		3.97616				0.767895		46.0027
39.1509		6.8336		20.2292		12.2665				2.02688				45.7069		16.8072		3.93862		1.06438		28.6607		2.94835		33.3018
11.3189		7.25414				48.8942				0.702157				68.5759		33.4933		58.6677		0.065931		7.64165		2.21508		62.975
28.1926		5.38297		14.5974		10.6533				1.2351				62.6325		32.5249		22.5883		0.21495				2.25362		46.6571
24.929		44.6914		15.2934		49.3014				2.00412				39.891		11.6868		41.3368		7.23149		4.70091		9.3274		53.1394
15.5399		3.04425		10.952		32.1286				0.142669				34.3941		58.0843		75.0143		0.638514				1.92752		57.0023
13.1287		16.8569		5.18253		14.7826				3.40689				10.0893		47.3736		8.07308		2.19752		28.5739		2.82446		24.8309
35.4285				4.68728		46.5632				0.758768				12.9829		69.7654		28.0053		6.40205				5.45172		9.32431
20.7856				4.23299		14.1363				0.71437				58.5529		69.1128		38.364		1.53108		5.23604		3.87342		8.12938
13.1619				1.21725						1.40243				20.4091		69.0931				5.37597		3.18969		8.91457		73.3074
17.2062				4.81228		12.5704				1.66013				55.8723		66.1758				1.02382				0.862238		13.1845
7.87062				2.8114		34.1834				4.30837				55.1051		53.0335				10.479				3.48732		8.78984
7.09647				10.0827		33.1151				5.41801				59.8606		58.8999				8.54719				8.91188		40.4063
41.6731				5.94418		49.3295				2.68367				39.456		63.9242				4.65634				2.18912		48.8126
10.1347						12.5704				1.85976				64.8222		54.3938				7.71442				2.02688		53.8286
10.0372						39.3031				5.82968				36.4293		60.8021				2.30035				0.702157		47.4475
29.2069						16.483				1.93564				41.1971		32.5103				4.3003				1.2351		55.6253
14.1419						33.8947								5.43024		31.8951				12.8261				2.00412		32.8381
21.8036						17.5326								45.0046		33.7114				3.8451				0.142669		42.6169
7.18399						30.0789								33.2441		50.7784				7.61144				3.40689		48.0989
18.1069						17.9798								35.8555		66.3605				5.13386				0.758768		30.6324
28.914						30.3808								28.5144		49.3355				3.19168				0.71437		37.6191
16.0533						16.0094								29.71		21.3456				5.32805				1.40243		33.881
12.7691						9.05684								43.6641		66.3128				13.5559				1.66013		45.8488
						15.2356								21.8974		51.1186				5.41265				4.30837		66.1475
						6.24972								9.93064		38.7653				4.02968				5.41801		27.3374
						36.7086								24.1242		48.6955				7.15913				2.68367		24.2144
						21.1775								28.9474		43.2514				8.57011				1.85976		42.7944
						13.692								51.6182		51.7846				0.830038				5.82968		31.4173
														0.744922		42.7153				0.017752				1.93564
						23.7327								21.0935		53.443				3.18696
						52.2401								3.88008		65.7175				0.214255
						20.5149								9.7648		47.0007				0.68494
						10.7795								25.3495		36.9313				0.301141
														16.8111		62.4464				2.88967
														31.8302		68.142				2.10242
														25.1372		60.3705				11.027
						12.3552								20.468		70.5885				8.92022
						28.7041								44.6625		51.9762				11.4182
						13.7267								37.8422		63.1845				5.10098
						17.8838								40.7362		53.5204				14.309
						43.9004								3.42906		52.1091				2.57065
						3.25341								36.6405		33.9377				5.36015
						14.832								33.5241		49.0677				10.5355
						14.2485								18.1283		67.5111				10.3849
						56.0093								4.84063		66.1343				1.14029
						40.1553								24.6139		61.3473
						43.6229								27.6585		51.2699
														20.1329		71.2458
						47.0894								43.5051		62.5753
						53.5242								7.23199		45.1772
						35.2462								19.6054		30.6054
						41.2093								20.8037		64.7437
						59.6468								10.0592		56.591
						50.7331								16.3684		44.051
						33.0304								27.9919		38.5343
						11.7442								32.8475		55.626
						35.736								30.8776		18.9997
						46.796								30.369		9.67367
						15.3263								7.35609		12.4004
						55.9631								36.3867		52.7538
						35.8319								13.9406		70.0819
						17.3363								47.151		30.4436
						49.7885								39.8204		60.9228
						81.3473								16.4765		13.6293
						69.5638								30.4799		29.1698
						52.3155								34.8311		39.4339
						52.8332								24.2194		22.6347
						25.6854								9.1623		27.1363
						38.3731								14.0749		18.2486
						4.30356								7.20421		56.5598
						55.7406								15.1501		23.1985
						5.64165								45.4668		43.6502
						29.661								14.301		44.0925
						19.2197								19.7518		35.8008
						9.69457								19.9152
						9.84854
						2.70347
						32.0219
						6.89239
						7.28965
						7.95522
						27.9276
						23.158
						8.02391
						6.14316

## Sheet: Fig5_tab_d_EpCAM
EpCAM expression
Donor 8		Donor 10		Donor 29		Donor 40		Donor 3		Donor 5		Donor 9		Donor 30		Donor 13		Donor 38		Donor 25		Donor 31		Donor 32		Donor 33
45.7381				32.1612		81.2596		49.5405		57.4222		64.1591		75.6454				47.53		52.103		41.5037		59.8688		58.5929
49.4978		44.456		13.8399		66.2709		42.5387		44.3055		62.3001		62.4052				53.7784		44.3156		34.0244		58.9579		68.9631
54.1486		53.4387		37.4451		72.6249		39.4331		48.2646		57.7971		66.7087		78.9191		64.6308		55.0788		33.5678		68.7754		68.455
56.3217		51.0524		29.481		59.5988		41.1727		47.0375		63.8907		74.3514		69.0527		69.8047		52.9261		48.4487		43.3783		72.5877
58.8669		46.6376		36.7114		53.3152		52.4419		49.3192		61.5549		67.614		74.8953		59.4278		56.7139		35.053		33.8465		78.7676
46.1973		58.4251		34.5921		68.1273		40.7367		51.6291		58.9686		69.1729		65.2889		66.2919		47.5416		54.7812		58.0508		57.1233
62.6455		41.8897		31.1846		65.3678		68.1906		54.3531		59.2358		69.3637		57.7229		55.2359		42.7848		25.7859		58.6212		68.9049
36.6227		40.3249		51.34		49.9445		36.7297		47.0873		67.5625		71.4276		65.2295		35.4717		59.9571		56.0275		60.8789		71.4773
62.176		60.4984		19.192		54.7189		54.4722		47.8158		59.6556		70.2261		51.8875		59.6828		56.2172		52.1284		43.8108		76.0735
52.3424		47.173		46.5374		76.5072		41.7051		38.4949		69.7727		79.5085		63.707		58.2525		61.7009		57.6994		19.5623		72.3453
54.5455		52.4387		9.72511		52.6878		56.4943		43.4282		55.7085		73.6952		60.5418		56.7103		49.9677						69.4446
47.9558		40.5539		9.6375		57.2672		50.5562		51.2685		61.5596		50.6369		66.3086		59.7864		67.7916		53.1202		60.0178		69.364
47.9451		54.4444		33.4798		55.5802		58.9428		55.7348		65.2966		58.9512		64.0014		49.3036		61.4452		55.0116		37.2657		62.7051
		52.904		46.3844		52.0452		35.1707		53.2216		59.1411		72.5963		70.4962		59.7638		55.5103		29.2929		52.5095		66.5371
39.8139		61.6727		26.5724		44.9922		53.1791		45.778		53.1837		54.4931				54.4545		48.2828		35.0312		42.2233		68.699
47.9952		54.384		29.6507		47.0758		46.5644		57.8373		54.4599		57.555		63.3115		59.5789		54.2451		36.6339		42.7725		65.0403
37.223		53.9081		33.2149		76.651				52.6534		44.9821		53.3668		62.9148		62.9975		56.1119		29.9152		28.0901		65.3591
49.837		53.3661		37.0854		67.7884				39.7463				44.5211		60.9642		71.6342		50.3612		28.0059		48.3439		72.3023
35.0409		43.3758		30.6184		32.1014				55.7419		47.6859		48.5046		70.4964		60.4712						38.8819		60.2581
50.7255						51.8548				45.9591		52.2678		42.1804		68.7895		51.3564				50.564		62.9436		64.2862
47.4416		55.8778		22.9679		56.7477				47.6845		67.8497		49.6737		59.8658		57.3802						40.1739		69.1406
52.2496		60.0858		20.1875		50.5933				49.0759		55.5548		44.6491		70.4079		39.5803				16.5711		49.8144		66.6687
49.7456		72.2858		11.6962		48.6857						42.3676		69.3329		60.6033		51.2744				26.0986		46.4375		72.3522
50.635		50.1504		13.8945		51.7289						49.9159		73.423		69.7736		60.2599				37.5371		35.1467		77.8329
37.9458		55.251		36.1139		40.649						52.1668		52.4816		72.6385		56.5773				35.7686		46.0864		73.6816
53.5702		46.96		53.4363		52.7468						58.4686		48.194		75.5177		62.9373				33.5177		30.0247		65.5344
38.4146		59.251		45.7342		34.8393						56.6981		61.6263		69.269		60.5147				20.4898		39.5717		76.2973
63.4988		52.3164		55.0823		41.1831						47.4935		45.3245		75.4396		55.8495				39.5849		28.262		71.6423
54.4737		49.4005				55.9785						48.2455		58.4324		69.1804		52.5918				54.9417		42.3279		53.0333
		40.8978				53.8851						47.9977		65.4998		69.898		61.0324				43.808		54.6313		82.6495
44.9134		43.4632		21.9967		53.8354						51.584		52.3092		72.0995		64.2011				54.4396		51.0025		69.8552
42.878		45.3467		32.2391		58.0461						27.5083		62.9837		80.9658		64.1733				46.9252		43.1525		63.3999
71.3467		60.9521				54.4146						55.2457		55.2319		72.2965		48.951				49.2734		50.801		70.14
63.308		52.7445		19.8569		51.5178						43.4494		39.8278		79.1658		53.1017				46.8819				69.5541
44.3708				23.5057		42.537						51.0914		61.2435		74.4914		56.4681				42.8822		46.9863		69.8059
59.7119				51.1423		63.8224								56.1831		59.7978		52.8736				42.1555		43.9693		57.7605
61.1877				45.9023		63.8753						61.4796		43.5449		65.5885		49.4782						29.0328		43.4882
67.8168				55.4257		51.4231						57.2731		61.4337		58.8522		36.4968				53.758		50.3692		77.3895
59.2371				37.1569		43.7451						54.6246		42.798		60.1298		52.0229				45.8456		40.7042		58.622
51.8423				46.9966		61.5142						46.7616		56.6854		69.3563		41.4303				50.5054		33.7276		74.5059
50.3802				39.3482		62.5849						43.0838		46.4154		50.4089		57.6523				34.6884		38.4543		76.6615
67.4595						71.5237						57.4194		54.5207		75.7812		54.0694				29.9731		45.7538		67.9338
39.5688				30.3162		35.8833						48.834		57.4223		68.4422		54.4136				37.8206		27.7757		66.1785
66.114				40.8144		59.7609						46.8657		54.7437		70.4001		58.1538				40.17		27.1204		64.22
53.2534				36.8572		72.7196						48.9342		44.3816		73.9164		49.1363						19.9886		36.8178
60.7236				53.1367		48.8834						55.0196		63.0019		68.7635		43.6906				48.1777		25.1993
50.508				31.8551		64.8087						60.5171		55.7663		79.2346		68.1904				57.5016		48.3958		46.2246
66.5628				21.6572		62.6685						66.6101		72.5468		56.8742		52.6571				33.9525		51.9995		37.6192
54.9827				34.9838		55.6457						56.3816		49.9631		70.0794		54.2732				52.271				63.4848
50.3065						41.1973								59.7329		59.4988		55.9482				50.422		37.809		42.0832
57.7881						38.8079								56.5535		72.6029		63.331				40.5827		56.7222		48.6352
53.4397						49.0492								53.3715		71.7545		67.7464				55.0608		57.754		63.1894
46.4793						49.1924								50.7233		61.299		58.8049				43.6819		38.8926		57.6677
52.1908						45.7035								64.7216		62.2831		72.9064				58.5762		31.1361		75.011
58.7746						61.2112								58.6372		59.1467		50.2938				50.6709		54.6034		67.5104
60.9706						53.4055								51.5193		51.5846		63.8868				27.8816				75.1394
52.906						63.6497								57.6388		57.2437		57.5491				26.4168		48.9375		57.444
54.7473						44.0025								49.0065		57.6983		56.6387				19.6105		53.1431		66.381
40.1617						47.6619								59.477		65.2918		42.7879				28.2544				49.4024
36.2764						53.4644								52.6123		73.8146		38.2655				54.5054				47.2094
36.7287						63.2121								49.0051		60.5239		52.7043				21.1274				62.9793
59.6868						71.0915								56.3182		69.9383		51.2525				31.4438		60.6867		50.3085
72.2323						50.061								62.2667		64.6364		46.6062				51.7485		55.3209		53.4564
						60.6258								52.4415		45.5588		53.3869				38.5188				64.9162
41.0733						59.8065								51.1499		71.0877		57.1215				40.9174		58.6129		62.7412
63.0542						57.3972								44.8273		69.5709		56.6146				54.7849		55.7597		67.1336
						55.0396								50.8948		62.5077		65.4664				59.3952		45.1007		68.4072
						48.8976								68.6677		71.1868		51.2902				47.0113		59.7308		75.2444
						68.54								72.1812		60.793		63.4922						62.1083		67.8975
						47.9168								74.8673		69.1068		54.7731						59.7552		66.5597
						53.7997								67.0754		73.463		44.9941						40.0894		70.2488
						66.3492								56.5468		72.007		51.3778						31.3512		72.9923
						63.697								65.3462		76.0778		57.3955								59.1468
						78.4984								67.8169		65.7614		50.2426								66.3284
						58.7763								67.6161		64.6926		58.9491								74.7073
						68.4511								71.6986		56.3128		60.8632
						69.7876								71.278		74.6302		66.6899								40.9122
						80.2677								49.742		70.4963		63.414
						68.0396								64.9471		61.7158		44.4221								60.0257
						57.6434								79.9861		63.6052		47.7946								46.6265
						46.2283								70.3037		53.3628		67.4155								63.9906
						73.5915								68.2875		69.2302		61.2967								58.7885
						65.7645								66.7271		71.329		56.5639								43.5499
						60.5781								73.1489		70.9309		51.9211								40.7376
						63.7283								60.0792		65.5563		52.1096								37.5556
						63.635								58.779		63.5728		47.2438								34.1575
						80.7881								70.6277		60.3056		49.6155								38.9174
						69.564								66.3952		82.0146		56.9712								40.7654
						82.3081								76.2437		70.6184		61.159								63.7067
						45.6532								68.1522		85.8925		55.3644								49.4858
						76.3023								55.52		51.2275		50.2401								60.3583
						63.8594								71.8728		56.6973		65.1659
						58.859								53.7906		81.7923		49.3366								41.1545
						55.7718								68.0128		67.1147		51.1881								46.1818
						57.6731								63.6172		59.4669		49.8999								65.0383
						38.4158								61.9549		81.8767		47.4652								65.8863
						51.8249								53.131		55.133		41.2264								75.0686
						62.4742								51.9007		71.5248		46.3118								44.9116
						73.2481								76.4292		76.9137		50.7437								70.1909
						56.4531								70.9694		68.9822		66.283
						56.7361								67.6306		60.8792		56.6361								67.0941
						43.9787								56.8071		76.726		37.3564
						51.1749								58.9445		73.6213		39.2381
						51.7899								57.2217		76.8544		48.0673
						54.3941								65.5684		71.1432		54.3743								49.6668
						54.2749								61.3879		77.6114		55.7336
						64.5708								68.6245		74.4686		57.7546								35.0332
						57.3673								50.7467		72.8103		50.1535								47.5451
						66.2215								51.9238				61.2469								56.2638
						47.7012								68.7127				37.0979								37.3965
						51.0076								75.9338				44.8505								51.154
						67.3556								71.2122				45.4924								69.9632
						68.8991								57.5292				61.1818								42.6118
						66.8988								46.6636				51.2627								44.4717
						59.9359								72.1988				37.4585
						50.5839								63.2673				49.8458								41.777
						82.1449								51.446				56.2582								66.1463
						67.5259								63.0497				66.4955								49.5644
						53.4722								56.6522				24.927
						67.6275								78.3638				62.5527								68.9744
						63.3123								76.2032				61.7652								58.8188
						55.7739								65.9488				70.0286
						56.8662								46.7702				41.3403
						65.5396								44.9242				57.7316
						62.364								68.1192				56.8331
						75.0289								44.9042				54.8032
						70.1129								65.4614				51.598
						59.6073								71.2253				60.6277
						53.3605												42.0293
						58.6171												38.2291
						33.4373												61.5929
						59.0184												62.2479
						75.0894												54.9559
						62.2631												54.3195
						67.6955												58.4257
						70.6177												49.4509
						70.7094												57.8522
						54.7181												45.0814
						68.3823												41.6116
						60.6163												50.0234
						67.3413												67.885
						58.2715												57.9382
						66.6182												42.2692
						72.9738												62.0791
						66.8647												46.7752
						74.9129												55.053
																		39.9516
																		45.9533
																		38.1311
																		52.9159
																		57.8609
																		56.9885
																		52.5758
																		56.3915
																		58.1087
																		45.2843
																		65.1229
																		54.2046
																		55.4245
																		41.8079
																		53.8874
																		58.268
																		63.7281

## Sheet: Fig5_tab_e
CEA expression			EpCAM expression
Small Intestine	Colon		Small Intestine	Colon
9.571	20.94		33.44	52.33
7.705	27.12		47.99	51.75
3.076	32.08		49.27	59.09
7.241	30.24		54.86	60.58
4.364	46.86		54.06	67.4
9.477	34.43		41.79	54.15
1.789	43.36		45.52	60.79

## Sheet: Fig5_tab_f
EpCAM TCB
	Mean EpCAM Target	Norm. Caspase at 48h EpCAM TCB treatment
8	51.22	1.79284
10	50.71	1.77766
40	66.73	2.73207
30	60.58	2.07069
38	57.79	2.64144
13	54.15	2.05308
33	59.09	1.98038
29	47.99	1.78242
3	49.27	1.26376
5	54.86	1.39035
9	54.06	1.49021
25	36.72	1.26994
31	43.52	1.12977
32	48.01	1.5373
CEA(hi) TCB					zoomed in' CEA (hi) TCB
	Mean CEA Target	Norm. Caspase at 48h CEA(hi) TCB treatment				Mean CEA Target	Norm. Caspase at 48h CEA(hi) TCB treatment
8	20.94	2.02192			8	20.94	2.02192
10	27.12	1.88545			10	27.12	1.88545
40	32.08	1.9851			40	32.08	1.9851
30	30.24	2.01342			30	30.24	2.01342
38	34.43	1.90617			38	34.43	1.90617
13	46.86	2.9781			13	46.86	2.9781
33	43.36	2.66513			33	43.36	2.66513
29	9.571	1.24619
3	7.705	1.5225
5	3.076	1.26446
9	7.241	1.57631
25	4.364	1.47596
31	9.477	1.45505
32	1.789	1.61527

## Sheet: Fig5_tab_g
CEA TCB			EpCAM TCB
Small Intestine	Colon		Small Intestine	Colon
1.61527	1.88545		1.5373	1.77766
1.24619	1.90617		1.39035	2.05308
1.26446	1.9851		1.78242	1.98038
1.45505	2.02192		1.49021	1.79284
1.47596	2.01342		1.12977	2.07069
1.5225	2.66513		1.26376	2.64144
1.57631	2.9781		1.26994	2.73207
