# Supplementary material for: Analysis of off-tumour toxicities of T-cell-engaging bispecific antibodies via donor-matched intestinal organoids and tumouroids
Source: Nat Biomed Eng. 2023 Dec 19;8(4):345–60. doi: 10.1038/s41551-023-01156-5 (PMC11087266; doi:10.1038/s41551-023-01156-5)
Supplement: Supplementary file 9 — Source data. [file 41551_2023_1156_MOESM9_ESM.xlsx]

## Sheet: ExtendedDataFig1_tab_c
p634 Org	P634 Tum	p645 Org	p645 Tum
26.3397	5.70509	35.2131	46.8857
24.7136	8.08052	36.865	44.0469
35.0848	6.92755	35.8298	42.92
35.3454	6.42471	29.9788	41.2814
27.4354	13.3264	36.8331	55.5056
27.2693	6.90861	29.3452	54.57
		29.2665
		27.1679
		28.1306
		29.4661
		30.4217

## Sheet: ExtendedDataFig1_tab_f
p634 Org	P634 Tum	p645 Org	p645 Tum	p634 Org auto	p634 Tum auto	p645 Org auto	p645 Tum auto
1208.55	245.408	373.157	115.479	23.0772	2.09828	225.198	144.949
1636.69	203.537	286.747	185.559	13.3291	2.32017	172.612	14.3041
1097.49	184.582	342.507	194.354	19.732	0.555688	131.041	0
676.322						156.497	10.3848
1239.67

## Sheet: ExtendedDataFig1_tab_e
p634 Org	P634 Tum	p645 Org	p645 Tum	p634 Org auto	p634 Tum auto	p645 Org auto	p645 Tum auto
324.675	152.313	263.196	133.333	112.173	10.4284	116.949	41.4628
672.114	239.005	363.837	251.94	91.3499	9.39901	252.463	49.3771
632.184	165.438	392.364	208.651	27.6644	9.29662	198.852	21.6176
177.599						174.84	41.7133
751.342

## Sheet: ExtendedDataFig1_tab_d
	eCadherin+ Epithelium EpCAM						Caspase+ Epithelium
p634 Org	13.2042	11.7275	12.3981	10.446	13.2353	11.4813	86.778	88.2725	87.5899	89.554	86.7647	88.5187
p634 Tum	74.3643	65.3836	69.0285				25.6357	34.6151	30.9686
p634 Org + auto	81.094	75.1989	78.4547				18.906	24.8011	21.5471
p634 Tum + auto	95.513	95.0636	93.0786				4.48789	4.93744	6.92135
p645 Org	16.3349	16.0723	21.883				83.6651	83.9277	78.117
p645 Tum	46.1744	47.3817	50.598				53.8256	52.6209	49.402
p645 Org + auto	11.9522	19.7041	15.8465	12.9533			88.0434	80.2959	84.1535	87.0467
p645 Tum auto	90.9754	98.3041	95.7474	100			9.02463	1.69588	4.24866	0
