# Supplementary material for: Analysis of off-tumour toxicities of T-cell-engaging bispecific antibodies via donor-matched intestinal organoids and tumouroids
Source: Nat Biomed Eng. 2023 Dec 19;8(4):345–60. doi: 10.1038/s41551-023-01156-5 (PMC11087266; doi:10.1038/s41551-023-01156-5)
Supplement: Supplementary file 10 — Source data. [file 41551_2023_1156_MOESM10_ESM.xlsx]

## Sheet: ExtendedDataFig2_Tab_a
Organoids	Tumoroids
0.547683	0.695666
0.576316	0.693954
0.686697	0.524066
0.551374	0.631052
0.56142	0.75527
0.543822	0.648755
0.548453	0.691057
0.537	0.5963
0.657964	0.65414
0.571064	0.474325
0.564961	0.717036
0.553282	0.64032
0.587642	0.680191
0.641498	0.738427
0.598351	0.663476
0.629968	0.59783
0.518569	0.66713
0.597518	0.683603
0.528725	0.668334
0.602833	0.533221
0.545755	0.695704
0.622462	0.57945
0.593555	0.5641
0.555221	0.604346
0.549267	0.472263
0.630835	0.620363
0.584677	0.464886
0.613218	0.578936
0.55873	0.546644
0.595043	0.603328
0.533237	0.631759
0.608139	0.653686
0.525499	0.600017
0.541081	0.54256
0.557656	0.521539
0.561249	0.667402
0.541349	0.582613
0.53569	0.53674
0.554934	0.593392
0.58501	0.616461
0.553995	0.702587
0.523854	0.648254
0.496312	0.580795
0.55452	0.67292
0.548211	0.700177
0.576192	0.467514
0.556438	0.677918
0.559508	0.443243
0.54943	0.762249
0.655304	0.701425
0.44263	0.592451
0.559482	0.531217
0.60417	0.737757
0.593363	0.625147
0.553964	0.683218
0.554825	0.625368
0.5629	0.656577
0.540124	0.630328
0.601732

## Sheet: ExtendedDataFig2_Tab_b
Organoids	Tumoroids
1.32876	1.32958
1.358	1.37957
1.34852	1.3332
1.37568	1.33829
1.35957	1.30154
1.3117	1.33269
1.35031	1.31615
1.31159	1.28382
1.34438	1.36839
1.33047	1.33426
1.39686	1.34342
1.36796	1.34194
1.31077	1.385
1.38872	1.29432
1.35878	1.31615
1.353	1.32732
1.40269	1.3416
1.40931	1.37486
1.41941	1.3791
1.41624	1.34596
1.31118	1.3583
1.34257	1.32586
1.32275	1.32618
1.32877	1.33524
1.37867	1.31081
1.32285	1.2941
1.39279	1.29305
1.37606	1.33777
1.34782	1.32923
1.32543	1.32112
1.35597	1.29739
	1.32879
	1.25242
	1.27778
	1.28222
	1.2987
	1.29352
	1.33409
	1.30694
	1.30516
	1.32862
	1.28041
	1.30719
	1.31282
	1.34806
	1.3422
	1.29967
	1.29963
	1.25847
	1.30241
	1.31939
	1.3637
	1.31608
	1.37107
	1.30462
	1.32181
	1.3239
	1.35152
	1.33584
	1.29288
	1.28147
	1.28158
	1.2936
	1.29745
	1.29721
	1.32798
	1.33182
	1.33522
	1.31411
	1.29422
	1.31417
	1.26379
	1.33163
	1.29956
	1.31095
	1.24075
	1.29085
	1.23815
	1.25573
	1.28784
	1.28394
	1.27907
	1.25988
	1.33505

## Sheet: ExtendedDataFig2_Tab_d
EpCAM	EpCAM+Blockers	CEA	CEA+Blockers	DP47	DP47+Blockers
25.5117	18.7632	20.6734	16.1216	0.132787	0.231802
15.5786	16.7079	16.9706	18.7903	0.076099	0.880382
18.854	18.1837	15.7683	9.12343	0.04158	0.253155
				0.06056	0.917803
				0.32075	1.16119

## Sheet: ExtendedDataFig2_Tab_e
CD8
EpCAM	EpCAM+Blockers	CEA	CEA+Blockers	DP47	DP47+Blockers
138.252	144.49	102.209	145.18	10.794	25.7175
97.3693	117.366	159.356	93.1796	7.05575	24.0674
200.141	117.879	97.1118	95.0904	9.55353	16.3315
				12.8347	16.3154
CD4
EpCAM	EpCAM+Blockers	CEA	CEA+Blockers	DP47	DP47+Blockers
132.457	154.406	73.0916	48.3933	8.8315	6.5326
93.9226	107.27	95.1551	73.2125	11.7596	16.3154
147.831	120.361	86.8294	49.6124	7.43052	16.0449
				17.9685	24.003

## Sheet: ExtendedDataFig2_Tab_f
	Baseline PBMCs			PBMCs + Tumoroid with EpCAM TCB			PBMCs + Organoid with EpCAM TCB
CD4	1.74	1.47	1.46	2.41	2.27	2.2	2.55	3.93	2.62
CD8	2.02	1.8	1.86	3.97	3.85	3.89	2.41	1.64	2.39
