# Supplementary material for: Analysis of off-tumour toxicities of T-cell-engaging bispecific antibodies via donor-matched intestinal organoids and tumouroids
Source: Nat Biomed Eng. 2023 Dec 19;8(4):345–60. doi: 10.1038/s41551-023-01156-5 (PMC11087266; doi:10.1038/s41551-023-01156-5)
Supplement: Supplementary file 11 — Source data. [file 41551_2023_1156_MOESM11_ESM.xlsx]

## Sheet: ExtendedData_Fig3_tab_c
Don12	p464	p471
53.5391	48.9821	60.5893
49.8887	49.0439	61.4247
56.7701	48.2244	58.4882

## Sheet: ExtendedData_Fig3_tab_d
	p464 EpCAM			p464 DP47			p471 EpCAM			p471 DP47			Don12 EpCAM			Don12 DP47
24	0.358152	0.914355	1.32786	0.348521	0.301536	0.558202	20.5099	19.9717	16.9193	4.56886	5.13809	3.9689	5.15699	5.88135	6.05397	2.37278	2.4492	1.94184
48	12.7258	14.0328	7.61353	0.161518	0.259223	0.216531	35.1484	28.9071	25.26	4.60264	2.94072	3.93235	19.0065	16.6953		1.5478	1.87173	2.64095
72	34.9746	20.0077	20.8128	0.365464	0.247151	0.088944	47.1269	50.5848	45.1935	2.36281	4.87397	3.02933	18.8375	17.9427	21.7539	3.01666	3.13433	2.28701

## Sheet: ExtendedData_Fig3_tab_e
CD8
	p464 EpCAM			p464 DP47			p471 EpCAM			p471 DP47			Don12 EpCAM			Don12 DP47
24	106.106	150.483	134.47	21.1607	9.36154	23.2547	50.9165	78.3045	69.8254	12.328	17.1521	12.872	113.692	98.4652	101.112	49.0316	38.6738	20.3005
48	300.903	110.094	51.3326	22.3024	25.3836	25.8818	228.761	186.148	138.448	7.00378	25.1604	30.509	160.994	144.404		75.4891	60.5281
72	344.006	171.716	148.689	31.7048	61.7044	73.5998	597.063	647.153	422.777	76.0291	83.1579	59.0807	154.886	178.441	118.906	141.524	72.1854	63.8434
CD4
	p464 EpCAM			p464 DP47			p471 EpCAM			p471 DP47			Don12 EpCAM			Don12 DP47
24		46.9827	37.4065	8.81694	0	9.30189	23.2107	32.8326	61.5644	1.2328	10.2912	1.17018	16.2417	25.6866	41.8396	12.2579	4.46236	7.80786
48	100.301	30.0255	51.3326	4.05499	14.102	14.7896	145.835	164.249	58.1713	7.00378	4.1934	6.67385	89.1214	45.1264		0	4.19384	2.522
72	211.696	126.604	117.829	12.8329	13.7121	7.35998	246.26	196.763	125.439	1.55161	2.65397	7.87743	45.0577	41.1786	59.453	3.69194	4.9783	0

## Sheet: ExtendedData_Fig3_tab_f
	EpCAM Expression	Caspase 48h
Don12	53.3993	17.8509
p464	48.7501	11.4574
p471	60.1674	29.7718
	CD8 T cell infiltration (48h)	Caspase 48h
Don12	67.1239	17.8509
p464	60.553	11.4574
p471	122.752	29.7718
	CD4 T cell infiltration (48h)	Caspase 48h
Don12	152.699	17.8509
p464	154.11	11.4574
p471	184.452	29.7718

## Sheet: ExtendedData_Fig3_tab_g
	EpCAM Expression	Caspase 72h
Don12	53.3993	19.5114
p464	48.7501	25.265
p471	60.1674	47.6351
	CD8 T cell infiltration (72h)	Caspase 72h
Don12	48.5631	19.5114
p464	152.043	25.265
p471	189.488	47.6351
	CD4 T cell infiltration (72h)	Caspase 72h
Don12	150.744	19.5114
p464	221.47	25.265
p471	555.664	47.6351
